# Supplementary material for: Covalent 18F-Radiotracers for SNAPTag: A New Toolbox for Reporter Gene Imaging
Source: Pharmaceuticals (Basel). 2021 Sep 3;14(9):897. doi: 10.3390/ph14090897 (PMC8466261; doi:10.3390/ph14090897)
Supplement: Supplementary file 1 [file pharmaceuticals-14-00897-s001.zip]

Archive with 1 entries (1 files):
- pharmaceuticals-1356693-supplementary.pdf
